# Supplementary material for: Metal Sounds Stiffer than Drums for Ears, but Not Always for Hands: Low-Level Auditory Features Affect Multisensory Stiffness Perception More than High-Level Categorical Information
Source: PLoS One. 2016 Nov 30;11(11):e0167023. doi: 10.1371/journal.pone.0167023 (PMC5130246; doi:10.1371/journal.pone.0167023)
Supplement: S9 File — (XLSX) [file pone.0167023.s009.xlsx]

## Sheet: Data of Exp1
Participants	No_sound_200	Metal_200	Wood_200	Drum_200	No_sound_700	Metal_700	Wood_700	Drum_700
1	289.1	315.5	419	281.3	797.4	850.7	804	814.9
2	190.4	216.8	197.7	187.4	514.2	790.9	638.3	604.5
3	323	497.1	344.8	197.5	554.9	465.7	592.6	616.6
4	240.3	278.7	256	218.8	528.2	700.5	626.1	458.5
5	217.9	238.3	265.1	257.1	577.8	689.5	653.1	614.8
6	186.778	349.4	285.8	253.7	464.9	793.1	686.8	445.4
7	256	284.9	289.4	293.3	598.5	705.1	793.9	823.6
8	259	281.2	265	282.4	445.7	480.7	576	481.6
	Age	Gender
1	34	M
2	34	M
3	38	F
4	35	F
5	39	F
6	51	M
7	32	M
8	41	F
mean	38
SD	6.04743
