# Supplementary material for: Metal Sounds Stiffer than Drums for Ears, but Not Always for Hands: Low-Level Auditory Features Affect Multisensory Stiffness Perception More than High-Level Categorical Information
Source: PLoS One. 2016 Nov 30;11(11):e0167023. doi: 10.1371/journal.pone.0167023 (PMC5130246; doi:10.1371/journal.pone.0167023)
Supplement: S10 File — (XLSX) [file pone.0167023.s010.xlsx]

## Sheet: Participants
	Age	Gender
1	27	F
2	21	M
3	22	M
4	29	F
5	27	F
6	24	F
7	37	M
8	33	M
9	33	M
10	30	M
mean	28.3
SD	5.1435

## Sheet: Data of Exp2a AudioOnly
Participants	HM1	HM2	HD1	HD2	SM1	SM2	SD1	SD2
1	818.625	767.375	469.875	572.125	984.375	840.625	536.375	559
2	903.625	443.143	357.125	505.75	750	559.125	472.75	742.75
3	449.75	475.625	291.875	484.25	752.5	723	634.875	800.375
4	673.75	359	385.5	455	675	559.875	600.125	595.75
5	546	717.75	573.875	421	667.125	567.625	511.875	782.375
6	2630.25	1488.75	939.625	1156.12	2628.5	1528.38	851.5	1374.38
7	4476.25	4209.12	1735	2026.5	3436.88	4583.62	2013	1861.38
8	3593.62	4415.88	1767.62	2337.62	3841.88	3863.25	2127.25	2307.5
9	1975.25	2207.62	733.5	1399.12	2349.12	2138.75	770	1378.75
10	2060.25	2029.88	1389.38	1703.5	2261.88	1934.5	1617.62	1838.38

## Sheet: Data of Exp2a AudioHaptic
Participants	HM1	HM2	HD1	HD2	SM1	SM2	SD1	SD2
1	811.429	674.875	731.875	790.25	340.286	335.5	236.75	233.667
2	1379.38	1109.25	1267.14	1242.83	269.8	276.429	288	326.6
3	767.125	647.375	651.25	667.5	200.5	216.625	216.75	218.625
4	767.5	693	668.375	681.75	208.75	222.75	213.375	226.625
5	659.125	584.75	672.875	649.5	340.125	304.75	381.5	376.625
6	736.375	691.125	717.875	749	309.125	296	244.25	233.75
7	1214.88	917.125	921.875	983.375	275	259.375	242.625	263.75
8	702	645.5	618.75	764.25	304.25	335.625	261.5	363.625
9	804.75	759.75	624.75	657.5	218	190.875	230.714	204.5
10	801.75	785.5	745.25	852.5	200.375	204.375	217.375	215.375
