# Supplementary material for: Metal Sounds Stiffer than Drums for Ears, but Not Always for Hands: Low-Level Auditory Features Affect Multisensory Stiffness Perception More than High-Level Categorical Information
Source: PLoS One. 2016 Nov 30;11(11):e0167023. doi: 10.1371/journal.pone.0167023 (PMC5130246; doi:10.1371/journal.pone.0167023)
Supplement: S11 File — (XLSX) [file pone.0167023.s011.xlsx]

## Sheet: Participants
	Age	Gender
1	31	M
2	23	F
3	34	M
4	30	M
5	55	M
6	32	F
7	29	F
8	33	M
9	32	M
mean	33.2222
SD	8.7718
AO_X	Audio-only (AO) paired comparison result of participant X
AH_X	Audio-haptic (AH) paired comparison result of participant X

## Sheet: AO_1
	Surface2
Surface1		M1_700	M2_700	D1_700	D2_700	M1_450	M2_450	D1_450	D2_450	M1_200	M1_200	D1_200	D2_200
	M1_700	0	1	2	1	0	1	1	1	0	2	2	2
	M2_700	-2	0	1	-1	-1	0	1	0	-2	0	1	-1
	D1_700	-2	-1	0	-1	-2	-1	0	-1	-2	-1	0	-1
	D2_700	-2	-1	1	0	-2	-1	1	0	-2	-1	1	0
	M1_450	0	1	1	1	0	2	1	1	0	2	2	0
	M2_450	-2	0	1	0	-2	0	2	-1	-1	0	1	1
	D1_450	-2	-1	0	-1	-2	-1	0	-1	-1	-1	0	-1
	D2_450	-2	-1	1	0	-1	0	1	0	-2	-1	1	0
	M1_200	0	1	2	1	0	1	2	1	0	2	2	1
	M1_200	-2	0	2	1	-1	0	1	0	-1	0	1	0
	D1_200	-2	0	0	-1	-2	-1	0	-1	-2	-1	0	-1
	D2_200	-2	-1	1	0	-2	-1	1	0	-2	-2	1	0

## Sheet: AO_2
	Surface2
Surface1		M1_700	M2_700	D1_700	D2_700	M1_450	M2_450	D1_450	D2_450	M1_200	M1_200	D1_200	D2_200
	M1_700	0	2	2	2	0	2	2	2	0	2	2	2
	M2_700	-2	0	0	-1	-2	0	1	-1	-2	0	1	0
	D1_700	-2	-1	0	-1	-2	-1	0	-1	-2	-1	0	-1
	D2_700	-2	1	1	0	2	-1	1	0	-2	0	1	0
	M1_450	0	2	2	2	0	2	2	2	0	2	2	2
	M2_450	2	0	0	-1	-2	0	0	-1	-1	0	1	-1
	D1_450	-2	-1	0	0	-2	1	0	-1	-2	1	0	-1
	D2_450	-2	-1	1	0	-2	1	1	0	-2	1	1	0
	M1_200	0	1	2	2	0	2	2	2	0	2	2	2
	M1_200	-2	0	0	-1	-2	0	1	-1	-2	0	0	-1
	D1_200	-2	0	0	-1	-2	0	0	0	-2	-1	0	-1
	D2_200	-2	0	1	0	-2	0	0	0	-2	-1	1	0

## Sheet: AO_3
	Surface2
Surface1		M1_700	M2_700	D1_700	D2_700	M1_450	M2_450	D1_450	D2_450	M1_200	M1_200	D1_200	D2_200
	M1_700	0	1	2	2	0	1	2	2	0	1	2	2
	M2_700	-2	0	1	1	-2	0	2	1	-2	0	1	1
	D1_700	-2	-2	0	-1	-2	-1	0	-1	-2	-1	0	-1
	D2_700	-2	-2	1	0	-2	-1	1	0	-2	-1	-1	0
	M1_450	0	1	2	2	0	1	2	2	0	1	2	2
	M2_450	-1	0	2	2	-1	0	2	0	-2	0	2	1
	D1_450	-2	-1	0	-1	-2	-2	0	-1	-2	-2	0	-1
	D2_450	-2	-1	1	0	-2	-1	1	0	-2	-1	1	0
	M1_200	0	1	2	2	0	2	1	2	0	1	2	2
	M1_200	-1	0	2	2	-1	0	2	1	-2	0	2	1
	D1_200	-2	-1	1	-1	-2	-1	0	-1	-2	-1	0	-1
	D2_200	-2	-2	1	0	-1	1	1	0	-2	-1	1	0

## Sheet: AO_4
	Surface2
Surface1		M1_700	M2_700	D1_700	D2_700	M1_450	M2_450	D1_450	D2_450	M1_200	M1_200	D1_200	D2_200
	M1_700	0	1	2	2	0	-1	1	2	0	-1	2	1
	M2_700	-1	0	2	1	-1	0	2	1	-1	0	2	2
	D1_700	-2	-2	0	-1	-2	-2	1	0	-1	-2	-1	-1
	D2_700	-2	-2	0	0	-2	-2	1	0	-2	-2	-1	0
	M1_450	0	-1	2	1	0	-1	2	2	0	0	2	1
	M2_450	1	-1	2	2	-1	0	2	2	1	0	2	2
	D1_450	-2	-2	0	-1	-2	-2	0	-1	-2	-1	-1	-1
	D2_450	-2	-2	1	0	-2	-1	0	0	-1	-1	0	0
	M1_200	0	-1	2	1	0	1	2	1	0	0	2	1
	M1_200	-1	0	2	2	-1	0	2	2	-1	0	2	2
	D1_200	-2	-2	0	-1	-1	-2	0	-1	-2	-2	0	-1
	D2_200	-2	-2	0	0	-2	-2	1	0	-2	-2	0	0

## Sheet: AO_5
	Surface2
Surface1		M1_700	M2_700	D1_700	D2_700	M1_450	M2_450	D1_450	D2_450	M1_200	M1_200	D1_200	D2_200
	M1_700	0	1	2	2	0	1	2	1	0	1	2	2
	M2_700	-2	0	2	0	-2	0	2	1	-2	1	2	2
	D1_700	-2	-2	0	-1	-2	-1	-1	-1	-2	-2	-1	-1
	D2_700	-2	-1	1	0	-2	-1	1	0	-2	-1	1	-1
	M1_450	0	1	2	1	0	2	2	2	-1	2	2	1
	M2_450	-2	0	2	1	-1	0	2	1	-1	0	1	1
	D1_450	-2	-1	0	-1	-2	-2	0	-1	-2	-1	0	-1
	D2_450	-2	-1	1	0	-2	-1	1	0	-2	-1	1	0
	M1_200	-1	1	2	2	0	2	2	2	0	2	1	2
	M1_200	-1	0	1	2	-2	0	1	-1	-2	0	2	1
	D1_200	-2	-1	-1	-1	-2	-2	0	-1	-2	-2	0	-1
	D2_200	-2	-1	1	0	-2	-1	1	0	-2	-1	1	0

## Sheet: AO_6
	Surface2
Surface1		M1_700	M2_700	D1_700	D2_700	M1_450	M2_450	D1_450	D2_450	M1_200	M1_200	D1_200	D2_200
	M1_700	0	0	1	0	0	-1	1	1	0	1	1	1
	M2_700	-1	0	1	1	0	0	1	1	-1	0	1	1
	D1_700	-1	-2	0	0	-1	-1	0	1	-1	-1	0	0
	D2_700	-1	-1	1	0	-1	-1	0	0	-1	-2	0	0
	M1_450	0	0	2	1	0	0	1	1	0	0	2	2
	M2_450	1	0	1	1	-1	0	1	1	-1	0	2	1
	D1_450	-1	-1	0	0	-1	-1	0	0	-1	-1	0	0
	D2_450	-1	-1	0	0	-1	-1	0	0	-2	0	0	0
	M1_200	0	0	1	1	0	-1	1	1	0	0	1	1
	M1_200	-1	0	1	1	1	0	1	1	-1	0	1	1
	D1_200	-1	-1	0	0	-1	-1	0	0	-1	-1	0	0
	D2_200	-1	-1	0	0	-1	-1	1	0	-1	-1	1	0

## Sheet: AO_7
	Surface2
Surface1		M1_700	M2_700	D1_700	D2_700	M1_450	M2_450	D1_450	D2_450	M1_200	M1_200	D1_200	D2_200
	M1_700	0	1	1	0	0	1	2	1	0	1	0	0
	M2_700	-1	0	-1	-1	-1	0	0	-1	-1	0	0	0
	D1_700	-1	0	0	-1	-1	0	0	-1	-2	0	0	-1
	D2_700	-1	0	1	0	-1	0	0	0	-1	1	0	0
	M1_450	0	1	1	1	0	0	1	1	0	1	0	1
	M2_450	-1	0	0	-1	-2	0	0	-1	-2	0	0	0
	D1_450	-2	0	0	-1	-2	0	0	0	-1	0	0	-1
	D2_450	-1	1	1	0	-1	0	1	0	-1	0	1	0
	M1_200	1	1	1	1	0	1	-1	1	0	0	1	1
	M1_200	0	0	0	-1	-2	0	0	0	-2	0	0	-1
	D1_200	-2	0	0	-1	-1	0	0	-1	-1	0	0	-1
	D2_200	-1	0	1	0	-2	0	0	-1	-1	1	0	0

## Sheet: AO_8
	Surface2
Surface1		M1_700	M2_700	D1_700	D2_700	M1_450	M2_450	D1_450	D2_450	M1_200	M1_200	D1_200	D2_200
	M1_700	0	1	2	1	0	2	2	1	0	2	2	0
	M2_700	0	0	-1	1	-2	0	1	-1	-1	0	1	0
	D1_700	-2	0	0	-1	-1	0	0	-1	-2	0	0	-2
	D2_700	-2	-1	1	0	0	0	1	0	0	0	1	0
	M1_450	0	1	2	0	0	1	2	1	0	1	2	1
	M2_450	-1	0	1	-1	-2	0	1	1	-1	0	1	0
	D1_450	-2	-1	0	-2	-2	-1	0	-1	-2	1	0	-1
	D2_450	-1	1	2	0	-2	0	1	0	-1	1	1	0
	M1_200	0	1	2	1	0	2	2	1	0	2	1	1
	M1_200	-2	0	0	-1	-2	0	1	-1	-2	0	1	-1
	D1_200	-1	1	0	0	-2	-1	0	-2	-1	0	0	-1
	D2_200	-1	1	2	0	-1	0	1	0	-1	1	2	0

## Sheet: AO_9
	Surface2
Surface1		M1_700	M2_700	D1_700	D2_700	M1_450	M2_450	D1_450	D2_450	M1_200	M1_200	D1_200	D2_200
	M1_700	0	0	2	2	0	-2	1	2	1	-1	1	1
	M2_700	1	0	1	2	-1	0	1	1	1	1	1	2
	D1_700	-2	-1	0	1	-2	-1	0	1	-2	-1	1	1
	D2_700	-2	-2	-1	0	-2	-2	1	1	-2	-2	-1	0
	M1_450	0	1	2	2	0	-1	2	2	0	-1	1	1
	M2_450	0	0	2	2	-1	0	2	2	1	1	2	2
	D1_450	-2	-1	2	1	-2	-1	0	0	-1	-1	1	1
	D2_450	-2	-2	-1	0	-2	-2	-1	0	-1	-2	-1	0
	M1_200	-2	1	1	1	-1	1	2	2	0	-1	1	1
	M1_200	-1	-1	1	2	-2	0	2	2	-1	0	2	2
	D1_200	-2	-2	-1	1	-2	-2	0	1	-2	-2	0	1
	D2_200	-2	-2	-2	-1	-1	-2	-1	-1	-1	-1	-1	0

[truncated: 9 more sheets: AH_1, AH_2, AH_3, AH_4, AH_5, AH_6, AH_7, AH_8, AH_9]
