# Supplementary material for: Metal Sounds Stiffer than Drums for Ears, but Not Always for Hands: Low-Level Auditory Features Affect Multisensory Stiffness Perception More than High-Level Categorical Information
Source: PLoS One. 2016 Nov 30;11(11):e0167023. doi: 10.1371/journal.pone.0167023 (PMC5130246; doi:10.1371/journal.pone.0167023)
Supplement: S12 File — (XLSX) [file pone.0167023.s012.xlsx]

## Sheet: Participans
Participants
For Exp 2a (10)
		Sheet name	Age	Gender
	1	2a1	27	F
	2	2a2	21	M
	3	2a3	22	M
	4	2a4	29	F
	5	2a5	27	F
	6	2a6	24	F
	7	2a7	37	M
	8	2a8	33	M
	9	2a9	33	M
	10	2a10	30	M
		mean	28.3
		SD	5.1435
For Exp2b (9)
		Sheet name	Age	Gender
	1	2b1	31	M
	2	2b2	23	F
	3	2b3	34	M
	4	2b4	30	M
	5	2b5	55	M
	6	2b6	32	F
	7	2b7	29	F
	8	2b8	33	M
	9	2b9	32	M
		mean	33.2222
		SD	8.7718
2aX	Result of material catetorization task of participant X in Exp. 2a
2bX	Result of material catetorization task of participant X in Exp. 2b

## Sheet: 2a1
Original sound		Freq	Damp	Sound	Category	Confidence	Others
M		0.1	0.1	0	A	3
M		0.21	0.1	1	B	7
M		0.5	0.1	2	B	6
M		1	0.1	3	B	5
M		1.2	0.1	4	B	6
M		0.1	0.21	5	A	3
M		0.21	0.21	6	B	7
M		0.5	0.21	7	B	5
M		1	0.21	8	B	3
M		1.2	0.21	9	B	6
M		0.1	0.5	10	A	3
M		0.21	0.5	11	C	3
M		0.5	0.5	12	B	6
M		1	0.5	13	C	4
M		1.2	0.5	14	C	4	glass
M		0.1	1	15	A	2
M		0.21	1	16	B	3
M		0.5	1	17	B	3
M		1	1	18	C	5	glass
M		1.2	1	19	C	5	glass
M		0.1	1.2	20	C	3	wood
M		0.21	1.2	21	B	4
M		0.5	1.2	22	C	3
M		1	1.2	23	C	3
M		1.2	1.2	24	C	4	glass
D		0.6	0.6	25	A	6
D		1	0.6	26	A	6
D		1.4	0.6	27	B	2
D		1.8	0.6	28	B	5
D		2.2	0.6	29	B	5
D		0.6	1	30	A	4
D		1	1	31	A	6
D		1.4	1	32	A	6
D		1.8	1	33	C	3
D		2.2	1	34	B	4
D		0.6	1.4	35	A	5
D		1	1.4	36	A	6
D		1.4	1.4	37	A	3
D		1.8	1.4	38	A	3
D		2.2	1.4	39	B	3
D		0.6	1.8	40	A	6
D		1	1.8	41	A	6
D		1.4	1.8	42	A	5
D		1.8	1.8	43	A	6
D		2.2	1.8	44	A	3
D		0.6	2.2	45	A	6
D		1	2.2	46	A	6
D		1.4	2.2	47	A	4
D		1.8	2.2	48	A	5
D		2.2	2.2	49	C	3

## Sheet: 2a2
Original sound		Freq	Damp	Sound	Category	Confidence	Others
M		0.1	0.1	0	A	7
M		0.21	0.1	1	B	7
M		0.5	0.1	2	B	7
M		1	0.1	3	B	7
M		1.2	0.1	4	B	7
M		0.1	0.21	5	C	7
M		0.21	0.21	6	B	6
M		0.5	0.21	7	B	7
M		1	0.21	8	B	7
M		1.2	0.21	9	B	7
M		0.1	0.5	10	A	4
M		0.21	0.5	11	C	3
M		0.5	0.5	12	B	7
M		1	0.5	13	B	7
M		1.2	0.5	14	B	7
M		0.1	1	15	C	6
M		0.21	1	16	C	7	wood
M		0.5	1	17	B	7
M		1	1	18	C	5	glass
M		1.2	1	19	B	7
M		0.1	1.2	20	A	4
M		0.21	1.2	21	C	4
M		0.5	1.2	22	C	7	glass
M		1	1.2	23	B	7
M		1.2	1.2	24	B	7
D		0.6	0.6	25	A	6
D		1	0.6	26	C	7
D		1.4	0.6	27	C	5
D		1.8	0.6	28	B	7
D		2.2	0.6	29	B	7
D		0.6	1	30	A	7
D		1	1	31	A	7
D		1.4	1	32	A	7
D		1.8	1	33	B	5
D		2.2	1	34	C	5	wood
D		0.6	1.4	35	A	7
D		1	1.4	36	A	5
D		1.4	1.4	37	A	7
D		1.8	1.4	38	C	6	wood
D		2.2	1.4	39	B	7
D		0.6	1.8	40	A	7
D		1	1.8	41	A	7
D		1.4	1.8	42	A	7
D		1.8	1.8	43	A	6
D		2.2	1.8	44	C	5
D		0.6	2.2	45	A	7
D		1	2.2	46	A	7
D		1.4	2.2	47	A	7
D		1.8	2.2	48	C	6	wood
D		2.2	2.2	49	C	4

## Sheet: 2a3
Original sound		Freq	Damp	Sound	Category	Confidence	Others
M		0.1	0.1	0	A	2
M		0.21	0.1	1	B	7
M		0.5	0.1	2	B	7
M		1	0.1	3	B	6
M		1.2	0.1	4	B	4
M		0.1	0.21	5	B	5
M		0.21	0.21	6	B	7
M		0.5	0.21	7	B	7
M		1	0.21	8	B	5
M		1.2	0.21	9	C	6	glass
M		0.1	0.5	10	A	5
M		0.21	0.5	11	B	6
M		0.5	0.5	12	B	6
M		1	0.5	13	B	5
M		1.2	0.5	14	C	6	glass
M		0.1	1	15	A	7
M		0.21	1	16	A	2
M		0.5	1	17	B	3
M		1	1	18	C	4	glass
M		1.2	1	19	C	6	glass
M		0.1	1.2	20	A	5
M		0.21	1.2	21	A	6
M		0.5	1.2	22	C	3	glass
M		1	1.2	23	C	4	glass
M		1.2	1.2	24	C	5	glass
D		0.6	0.6	25	A	7
D		1	0.6	26	A	6
D		1.4	0.6	27	B	3
D		1.8	0.6	28	A	5
D		2.2	0.6	29	B	5
D		0.6	1	30	A	6
D		1	1	31	A	7
D		1.4	1	32	A	7
D		1.8	1	33	A	6
D		2.2	1	34	A	5
D		0.6	1.4	35	A	7
D		1	1.4	36	A	7
D		1.4	1.4	37	A	6
D		1.8	1.4	38	A	4
D		2.2	1.4	39	A	6
D		0.6	1.8	40	A	7
D		1	1.8	41	A	7
D		1.4	1.8	42	A	7
D		1.8	1.8	43	A	6
D		2.2	1.8	44	A	5
D		0.6	2.2	45	A	7
D		1	2.2	46	A	7
D		1.4	2.2	47	A	5
D		1.8	2.2	48	A	7
D		2.2	2.2	49	A	7

## Sheet: 2a4
Original sound		Freq	Damp	Sound	Category	Confidence	Others
M		0.1	0.1	0	B	6
M		0.21	0.1	1	B	6
M		0.5	0.1	2	B	5
M		1	0.1	3	B	5
M		1.2	0.1	4	B	5
M		0.1	0.21	5	B	5
M		0.21	0.21	6	B	2
M		0.5	0.21	7	B	7
M		1	0.21	8	B	7
M		1.2	0.21	9	C	4	glass
M		0.1	0.5	10	C	4	chord
M		0.21	0.5	11	C	3	wood
M		0.5	0.5	12	B	2
M		1	0.5	13	B	6
M		1.2	0.5	14	C	4	glass
M		0.1	1	15	A	4
M		0.21	1	16	C	4	plastic
M		0.5	1	17	C	4	wood
M		1	1	18	B	5
M		1.2	1	19	C	6	glass
M		0.1	1.2	20	A	7
M		0.21	1.2	21	C	5	wood
M		0.5	1.2	22	C	4
M		1	1.2	23	C	5	glass
M		1.2	1.2	24	C	6	glass
D		0.6	0.6	25	A	7
D		1	0.6	26	B	5
D		1.4	0.6	27	C	4
D		1.8	0.6	28	B	4
D		2.2	0.6	29	C	4
D		0.6	1	30	A	7
D		1	1	31	A	6
D		1.4	1	32	C	3
D		1.8	1	33	B	5
D		2.2	1	34	B	2
D		0.6	1.4	35	A	7
D		1	1.4	36	A	6
D		1.4	1.4	37	A	2
D		1.8	1.4	38	A	1
D		2.2	1.4	39	B	2
D		0.6	1.8	40	A	7
D		1	1.8	41	A	4
D		1.4	1.8	42	A	3
D		1.8	1.8	43	A	4
D		2.2	1.8	44	C	2
D		0.6	2.2	45	C	4
D		1	2.2	46	A	3
D		1.4	2.2	47	A	7
D		1.8	2.2	48	A	6
D		2.2	2.2	49	C	4

## Sheet: 2a5
Original sound		Freq	Damp	Sound	Category	Confidence	Others
M		0.1	0.1	0	C	5	chord
M		0.21	0.1	1	B	7
M		0.5	0.1	2	B	7
M		1	0.1	3	B	7
M		1.2	0.1	4	B	7
M		0.1	0.21	5	A	4
M		0.21	0.21	6	B	6
M		0.5	0.21	7	B	7
M		1	0.21	8	B	6
M		1.2	0.21	9	B	6
M		0.1	0.5	10	A	3
M		0.21	0.5	11	A	2
M		0.5	0.5	12	B	6
M		1	0.5	13	B	7
M		1.2	0.5	14	B	7
M		0.1	1	15	C	5
M		0.21	1	16	A	4
M		0.5	1	17	B	4
M		1	1	18	B	6
M		1.2	1	19	B	6
M		0.1	1.2	20	C	3	chord
M		0.21	1.2	21	A	3
M		0.5	1.2	22	B	6
M		1	1.2	23	B	7
M		1.2	1.2	24	B	6
D		0.6	0.6	25	A	3
D		1	0.6	26	A	6
D		1.4	0.6	27	A	5
D		1.8	0.6	28	B	6
D		2.2	0.6	29	B	3
D		0.6	1	30	A	3
D		1	1	31	A	6
D		1.4	1	32	A	6
D		1.8	1	33	A	6
D		2.2	1	34	A	6
D		0.6	1.4	35	C	3	wood
D		1	1.4	36	A	7
D		1.4	1.4	37	A	7
D		1.8	1.4	38	A	5
D		2.2	1.4	39	A	6
D		0.6	1.8	40	C	3
D		1	1.8	41	A	5
D		1.4	1.8	42	A	7
D		1.8	1.8	43	A	7
D		2.2	1.8	44	A	6
D		0.6	2.2	45	C	3
D		1	2.2	46	A	5
D		1.4	2.2	47	A	6
D		1.8	2.2	48	A	6
D		2.2	2.2	49	A	6

## Sheet: 2a6
Original sound		Freq	Damp	Sound	Category	Confidence	Others
M		0.1	0.1	0	B	5
M		0.21	0.1	1	B	6
M		0.5	0.1	2	B	6
M		1	0.1	3	B	6
M		1.2	0.1	4	B	6
M		0.1	0.21	5	B	5
M		0.21	0.21	6	B	6
M		0.5	0.21	7	B	6
M		1	0.21	8	B	7
M		1.2	0.21	9	B	6
M		0.1	0.5	10	A	4
M		0.21	0.5	11	B	2
M		0.5	0.5	12	C	3	glass
M		1	0.5	13	B	6
M		1.2	0.5	14	B	5
M		0.1	1	15	A	3
M		0.21	1	16	C	3
M		0.5	1	17	C	4	glass
M		1	1	18	B	3
M		1.2	1	19	B	4
M		0.1	1.2	20	A	4
M		0.21	1.2	21	C	3
M		0.5	1.2	22	C	3	glass
M		1	1.2	23	C	4	glass
M		1.2	1.2	24	C	5	glass
D		0.6	0.6	25	A	4
D		1	0.6	26	A	6
D		1.4	0.6	27	A	3
D		1.8	0.6	28	C	2
D		2.2	0.6	29	B	3
D		0.6	1	30	A	5
D		1	1	31	A	5
D		1.4	1	32	A	4
D		1.8	1	33	A	5
D		2.2	1	34	A	2
D		0.6	1.4	35	A	3
D		1	1.4	36	A	7
D		1.4	1.4	37	A	5
D		1.8	1.4	38	A	6
D		2.2	1.4	39	A	4
D		0.6	1.8	40	A	5
D		1	1.8	41	A	6
D		1.4	1.8	42	A	6
D		1.8	1.8	43	A	7
D		2.2	1.8	44	A	4
D		0.6	2.2	45	C	3
D		1	2.2	46	A	4
D		1.4	2.2	47	A	6
D		1.8	2.2	48	A	6
D		2.2	2.2	49	A	6

## Sheet: 2a7
Original sound		Freq	Damp	Sound	Category	Confidence	Others
M		0.1	0.1	0	B	7
M		0.21	0.1	1	B	7
M		0.5	0.1	2	C	6
M		1	0.1	3	C	7
M		1.2	0.1	4	B	7
M		0.1	0.21	5	A	7
M		0.21	0.21	6	B	7
M		0.5	0.21	7	C	7
M		1	0.21	8	B	7
M		1.2	0.21	9	B	7
M		0.1	0.5	10	B	7
M		0.21	0.5	11	C	7
M		0.5	0.5	12	B	7
M		1	0.5	13	C	7
M		1.2	0.5	14	C	5
M		0.1	1	15	A	7
M		0.21	1	16	B	7
M		0.5	1	17	C	7
M		1	1	18	C	7
M		1.2	1	19	C	7
M		0.1	1.2	20	A	7
M		0.21	1.2	21	C	7
M		0.5	1.2	22	B	7
M		1	1.2	23	C	7
M		1.2	1.2	24	C	7
D		0.6	0.6	25	A	7
D		1	0.6	26	A	7
D		1.4	0.6	27	B	7
D		1.8	0.6	28	B	7
D		2.2	0.6	29	C	7
D		0.6	1	30	A	7
D		1	1	31	A	7
D		1.4	1	32	A	7
D		1.8	1	33	A	7
D		2.2	1	34	B	6
D		0.6	1.4	35	A	7
D		1	1.4	36	A	7
D		1.4	1.4	37	A	7
D		1.8	1.4	38	A	7
D		2.2	1.4	39	C	7
D		0.6	1.8	40	A	7
D		1	1.8	41	A	7
D		1.4	1.8	42	A	5
D		1.8	1.8	43	B	7
D		2.2	1.8	44	B	7
D		0.6	2.2	45	A	7
D		1	2.2	46	A	5
D		1.4	2.2	47	B	7
D		1.8	2.2	48	A	7
D		2.2	2.2	49	C	7

## Sheet: 2a8
Original sound		Freq	Damp	Sound	Category	Confidence	Others
M		0.1	0.1	0	B	6
M		0.21	0.1	1	B	6
M		0.5	0.1	2	B	5
M		1	0.1	3	B	4
M		1.2	0.1	4	B	4
M		0.1	0.21	5	B	5
M		0.21	0.21	6	B	5
M		0.5	0.21	7	B	3
M		1	0.21	8	B	4
M		1.2	0.21	9	B	4
M		0.1	0.5	10	A	1
M		0.21	0.5	11	B	3
M		0.5	0.5	12	C	3	pottery
M		1	0.5	13	C	4	glass
M		1.2	0.5	14	C	4
M		0.1	1	15	C	3
M		0.21	1	16	B	1
M		0.5	1	17	B	3
M		1	1	18	C	3	glass
M		1.2	1	19	C	4	glass
M		0.1	1.2	20	C	3
M		0.21	1.2	21	A	1
M		0.5	1.2	22	B	3
M		1	1.2	23	C	4	glass
M		1.2	1.2	24	C	4	glass
D		0.6	0.6	25	A	1
D		1	0.6	26	A	1
D		1.4	0.6	27	B	1
D		1.8	0.6	28	A	3
D		2.2	0.6	29	A	1
D		0.6	1	30	A	1
D		1	1	31	A	1
D		1.4	1	32	A	2
D		1.8	1	33	A	3
D		2.2	1	34	A	1
D		0.6	1.4	35	A	2
D		1	1.4	36	A	1
D		1.4	1.4	37	A	6
D		1.8	1.4	38	A	6
D		2.2	1.4	39	A	1
D		0.6	1.8	40	A	2
D		1	1.8	41	A	1
D		1.4	1.8	42	A	6
D		1.8	1.8	43	A	6
D		2.2	1.8	44	A	1
D		0.6	2.2	45	A	1
D		1	2.2	46	A	1
D		1.4	2.2	47	A	2
D		1.8	2.2	48	A	6
D		2.2	2.2	49	A	3

## Sheet: 2a9
Original sound		Freq	Damp	Sound	Category	Confidence	Others
M		0.1	0.1	0	C	3
M		0.21	0.1	1	B	7
M		0.5	0.1	2	B	7
M		1	0.1	3	B	2
M		1.2	0.1	4	B	5
M		0.1	0.21	5	C	5
M		0.21	0.21	6	B	6
M		0.5	0.21	7	B	7
M		1	0.21	8	B	7
M		1.2	0.21	9	B	2
M		0.1	0.5	10	C	6
M		0.21	0.5	11	C	2
M		0.5	0.5	12	B	5
M		1	0.5	13	B	7
M		1.2	0.5	14	B	7
M		0.1	1	15	C	3	artificial sound
M		0.21	1	16	C	3
M		0.5	1	17	B	1
M		1	1	18	B	7
M		1.2	1	19	B	7
M		0.1	1.2	20	A	3
M		0.21	1.2	21	C	3
M		0.5	1.2	22	B	5
M		1	1.2	23	B	7
M		1.2	1.2	24	B	7
D		0.6	0.6	25	A	6
D		1	0.6	26	A	6
D		1.4	0.6	27	A	3
D		1.8	0.6	28	A	3
D		2.2	0.6	29	C	2
D		0.6	1	30	C	3
D		1	1	31	A	6
D		1.4	1	32	A	3
D		1.8	1	33	A	7
D		2.2	1	34	A	3
D		0.6	1.4	35	A	2
D		1	1.4	36	A	6
D		1.4	1.4	37	A	6
D		1.8	1.4	38	A	7
D		2.2	1.4	39	A	5
D		0.6	1.8	40	C	3
D		1	1.8	41	A	6
D		1.4	1.8	42	A	6
D		1.8	1.8	43	A	7
D		2.2	1.8	44	A	7
D		0.6	2.2	45	C	6
D		1	2.2	46	A	3
D		1.4	2.2	47	A	2
D		1.8	2.2	48	A	7
D		2.2	2.2	49	A	6

[truncated: 10 more sheets: 2a10, 2b1, 2b2, 2b3, 2b4, 2b5, 2b6, 2b7, 2b8, 2b9]
